# Supplementary material for: Child and Adolescent Mental Health and Resilience-Focussed Interventions: A Conceptual Analysis to Inform Future Research
Source: Int J Environ Res Public Health. 2021 Jul 8;18(14):7315. doi: 10.3390/ijerph18147315 (PMC8303353; doi:10.3390/ijerph18147315)
Supplement: Supplementary file 1 [file ijerph-18-07315-s001.zip]

Archive with 1 entries (1 files):
- ijerph-1249011-supplementary.pdf
